# Supplementary material for: Preliminary Study of New Gallium-68 Radiolabeled Peptide Targeting NRP-1 to Detect Brain Metastases by Positron Emission Tomography
Source: Molecules. 2021 Nov 30;26(23):7273. doi: 10.3390/molecules26237273 (PMC8659110; doi:10.3390/molecules26237273)
Supplement: Supplementary file 1 [file molecules-26-07273-s001.zip]

Archive with 1 entries (1 files):
- molecules-1434125-supplementary.pdf
